# Supplementary material for: Alterations in dopaminergic innervation and receptors in focal cortical dysplasia
Source: Brain. 2025 Apr 16;148(8):2899–911. doi: 10.1093/brain/awaf080 (PMC12316006; doi:10.1093/brain/awaf080)
Supplement: awaf080_Supplementary_Data [file awaf080_supplementary_data.zip]

Archive with 3 entries (3 files):
- Author contribution.pdf
- Supplementary data.pdf
- Supplementary Material.pdf
